# Supplementary material for: Understanding social context in HIV and drug use via community-informed computational modeling: SILOS study protocol
Source: Front Public Health. 2025 Dec 4;13:1690612. doi: 10.3389/fpubh.2025.1690612 (PMC12711470; doi:10.3389/fpubh.2025.1690612)
Supplement: Supplementary file 1 — Draft Network Canvas survey instrument (Network Canvas file). [file Supplementary_file_1.zip]

Archive with 2 entries (2 files):
- sample network interview instrument.netcanvas
- __MACOSX/._sample network interview instrument.netcanvas
